# Supplementary material for: Early Life Short-Term Exposure to Polychlorinated Biphenyl 126 in Mice Leads to Metabolic Dysfunction and Microbiota Changes in Adulthood
Source: Int J Mol Sci. 2022 Jul 26;23(15):8220. doi: 10.3390/ijms23158220 (PMC9330872; doi:10.3390/ijms23158220)
Supplement: Supplementary file 1 [file ijms-23-08220-s001.zip]

Archive with 1 entries (1 files):
- ijms-1829056-supplementary.pdf
